# Supplementary material for: A Type I IFN-Inducing Oncolytic Virus Improves NK Cell-Mediated Killing of Tumor Cells In Vitro Through Multiple Mechanisms
Source: Viruses. 2025 Jun 25;17(7):897. doi: 10.3390/v17070897 (PMC12297982; doi:10.3390/v17070897)
Supplement: Supplementary file 1 [file viruses-17-00897-s001.zip]

Archive with 1 entries (1 files):
- viruses-3716325-supplementary.pdf
